# Supplementary material for: Sodium butyrate induces mitochondrial pathway apoptosis in liver cancer via ATF4/SLC7A11-mediated ferroptosis
Source: PLoS One. 2026 Jul 15;21(7):e0353653. doi: 10.1371/journal.pone.0353653 (PMC13372185; doi:10.1371/journal.pone.0353653)
Supplement: S2 File — (XLSX) [file pone.0353653.s004.xlsx]

## Sheet: Figure1
Figure1A	CCK-8(HepG2)							mean		Standard Deviation(SD)		Adjusted P Value(24hVS.48h)
	NaB(mM)	24h			48h			24h	48h	24h	48h
	0	1.00758	0.990664	1.00175	0.987662	0.980435	1.0319	1	1	0.00859475	0.0278641	>0.9999
	1	0.980758	0.992133	1.00749	0.997621	1.01168	1.11676	0.99346	1.04202	0.0134143	0.0651057	0.7484
	5	0.696209	0.835545	0.791469	0.615021	0.729568	0.646261	0.774408	0.663617	0.0712176	0.0592129	0.027
	10	0.684834	0.683412	0.647867	0.288419	0.317766	0.295992	0.672038	0.300726	0.0209445	0.0152354	<0.0001
	20	0.48436	0.596682	0.579621	0.140738	0.136952	0.156832	0.553554	0.144841	0.0605282	0.0105559	<0.0001
	30	0.400474	0.447393	0.53981	0.115178	0.128432	0.118018	0.462559	0.120543	0.0708952	0.00697837	<0.0001
	50	0.298104	0.364929	0.399052	0.051751	0.049858	0.062165	0.354028	0.0545913	0.0513492	0.00662693	<0.0001
	CCK-8(Huh7)							mean		Standard Deviation(SD)		Adjusted P Value(24hVS.48h)
	NaB(mM)	24h			48h			24h	48h	24h	48h
	0	1.01157	0.996954	0.991471	0.99235	1.01366	0.993989	1	1	0.0103924	0.0118591	>0.9999
	1	0.980506	0.998782	0.984161	0.787432	0.897268	0.861202	0.987816	0.848634	0.00967079	0.0559862	<0.0001
	5	0.974109	0.983247	0.955833	0.74153	0.785792	0.797268	0.971063	0.774863	0.0139585	0.0294323	<0.0001
	10	0.944867	0.959488	0.952178	0.623497	0.620219	0.648087	0.952178	0.630601	0.0073105	0.0152318	<0.0001
	20	0.922936	0.911057	0.90466	0.451366	0.489071	0.498907	0.912884	0.479781	0.00927402	0.025095	<0.0001
	30	0.879074	0.909229	0.872677	0.395628	0.420219	0.407104	0.886993	0.40765	0.0195205	0.0123046	<0.0001
	50	0.853591	0.867195	0.854401	0.249727	0.284153	0.315301	0.858396	0.28306	0.0076312	0.0328007	<0.0001
				HepG2			Huh7
Figure1C	NaB(mM)			0	5	10	0	10	20
	Number of conlonies			164	3	1	160	114	23
				125	8	1	158	92	19
				136	10	1	159	112	24
	mean			141.667	7	1	159	106	22
	Standard Deviation(SD)			20.108	3.60555	0	1	12.1655	2.64575
	Adjusted P Value(0VS.)				<0.0001	<0.0001		0.0003	<0.0001
				HepG2
Figure1D	Group			Control	Fer-1	3-MA	z-VAD	Nec-1	NaB+DMSO	NaB+Fer-1	NaB+3-MA	NaB+z-VAD	NaB+Nec-1
				1.07012	0.704561	0.790334	0.872022	0.992512	0.336964	0.567733	0.36147	0.584071	0.322668
				0.961879	0.800545	0.831178	0.837304	1.18856	0.283867	0.614704	0.492172	0.688223	0.608577
				0.968005	0.908781	0.804629	0.831178	1.05174	0.283867	0.516678	0.492172	0.782165	0.622873
	mean			1	0.804629	0.808714	0.846835	1.0776	0.301566	0.566372	0.448605	0.68482	0.518039
	Standard Deviation(SD)			0.0607994	0.102171	0.0207261	0.0220269	0.100553	0.0306556	0.0490272	0.0754608	0.0990908	0.169347
	Adjusted P Value								<0.0001(VS.Control)	0.0291(VS.NaB+DMSO)	0.5398(VS.NaB+DMSO)	0.0007(VS.NaB+DMSO)	0.1161(VS.NaB+DMSO)
				Huh7
	Group			Control	Fer-1	3-MA	z-VAD	Nec-1	NaB+DMSO	NaB+Fer-1	NaB+3-MA	NaB+z-VAD	NaB+Nec-1
				0.94977	0.705905	0.802531	0.736963	0.791028	0.375767	0.602377	0.577071	0.722009	0.592025
				0.999233	0.639187	0.65184	0.732362	0.665644	0.455138	0.604678	0.585123	0.667945	0.34931
				1.051	0.64954	0.753067	0.784126	0.678298	0.475844	0.577071	0.547163	0.664494	0.456288
	mean			1	0.664877	0.735813	0.75115	0.711657	0.435583	0.594709	0.569786	0.684816	0.465874
	Standard Deviation(SD)			0.0506179	0.0359061	0.0768129	0.0286503	0.0690282	0.0528266	0.0153179	0.0200012	0.0322563	0.121641
	Adjusted P Value								<0.0001(VS.Control)	0.0787(VS.NaB+DMSO)	0.2035(VS.NaB+DMSO)	0.0014(VS.NaB+DMSO)	0.9996(VS.NaB+DMSO)
				HepG2				Huh7
Figure1F	Group			Control	NaB	NaB+Fer-1	NaB+Z-VAD	Control	NaB	NaB+Fer-1	NaB+Z-VAD
	Number of conlonies			125	8	42	35	158	19	44	55
				121	5	47	43	146	17	63	50
				164	1	45	37	166	29	40	53
	mean			136.667	4.66667	44.6667	38.3333	156.667	21.6667	49	52.6667
	Standard Deviation(SD)			23.7557	3.51188	2.51661	4.16333	10.0664	6.4291	12.2882	2.51661
	Adjusted P Value				<0.0001(VS.Control)	0.0167(VS.NaB)	0.0398(VS.NaB)		<0.0001(VS.Control)	0.02(VS.NaB)	0.01(VS.NaB)

## Sheet: Figure3
Figure3B	HepG2												Huh7
	NaB(mM)		0	5	10	Group		Control	NaB	NaB+E235			NaB(mM)		0	10	20	Group		Control	NaB	NaB+E235
	ATF4		1.08856	0.67114	0.5384	ATF4		0.922054	0.671247	0.773875			ATF4		0.946992	0.588009	0.553604	ATF4		0.96781	0.159309	0.719915
			1.10196	0.70075	0.485259			1.0448	0.657303	0.844265					1.01194	0.763187	0.730438			0.873848	0.100813	0.952763
			0.80948	0.459778	0.377766			1.03315	0.645089	0.842184					1.04107	0.714841	0.736752			1.15834	0.315096	0.912886
	mean		1	0.610556	0.467142	mean		1	0.65788	0.820108			mean		1	0.688679	0.673598	mean		1	0.191739	0.861855
	Standard deviation		0.165131	0.131414	0.0818352	Standard deviation		0.0677542	0.0130885	0.0400525			Standard deviation		0.048161	0.0904719	0.103966	Standard deviation		0.144953	0.110761	0.12453
	Adjusted P Value(VS.0)			0.0249	0.0059	Adjusted P Value			0.0002(VS.Control)	0.0119(VS.NaB)			Adjusted P Value(VS.0)			0.0095	0.0076	Adjusted P Value			0.0006(VS.Control)	0.0016(VS.NaB)
	NaB(mM)		0	5	10	Group		Control	NaB	NaB+E235			NaB(mM)		0	10	20	Group		Control	NaB	NaB+E235
	SLC7A11		0.940806	0.46816	0.658857	SLC7A11		0.964099	0.431546	0.900341			SLC7A11		1.12408	0.57607	0.607432	SLC7A11		1.01817	0.560459	0.752841
			1.03907	0.724112	0.558754			0.941004	0.449217	0.814309					0.958819	0.402258	0.359426			0.954268	0.562559	0.778023
			1.02012	0.918924	0.655789			1.0949	0.506853	0.696754					0.917103	0.740724	0.592795			1.02756	0.598988	0.693352
	mean		1	0.703732	0.624467	mean		1	0.462539	0.803801			mean		1	0.573017	0.519884	mean		1	0.574002	0.741405
	Standard deviation		0.0521314	0.226072	0.0569295	Standard deviation		0.0829905	0.0393813	0.102199			Standard deviation		0.10946	0.169254	0.139154	Standard deviation		0.0398827	0.021664	0.0434784
	Adjusted P Value(VS.0)			0.0864	0.0362	Adjusted P Value			0.0004(VS.Control)	0.0045(VS.NaB)			Adjusted P Value(VS.0)			0.0236	0.0141	Adjusted P Value			<0.0001(VS.Control)	0.0032(VS.NaB)
	NaB(mM)		0	5	10	Group		Control	NaB	NaB+E235			NaB(mM)		0	10	20	Group		Control	NaB	NaB+E235
	GPX4		1.08175	0.574709	0.56647	GPX4		0.990853	0.666205	0.911579			GPX4		0.976178	0.604478	0.294949	GPX4		1.04454	0.540396	0.808519
			1.05171	0.768995	0.690857			0.931192	0.6351	0.862302					0.886524	0.582398	0.46241			0.967594	0.509983	0.694143
			0.866544	0.696419	0.509922			1.07795	0.656292	0.803935					1.1373	0.709688	0.505397			0.987867	0.625367	0.707408
	mean		1	0.680041	0.589083	mean		1	0.652532	0.859272			mean		1	0.632188	0.420919	mean		1	0.558582	0.73669
	Standard deviation		0.116548	0.098173	0.0925628	Standard deviation		0.0738078	0.0158897	0.0538859			Standard deviation		0.127073	0.0680189	0.11119	Standard deviation		0.0398816	0.0598031	0.0625583
	Adjusted P Value(VS.0)			0.0208	0.0066	Adjusted P Value			0.0005(VS.Control)	0.0077(VS.NaB)			Adjusted P Value(VS.0)			0.0122	0.0013	Adjusted P Value			0.0002(VS.Control)	0.0174(VS.NaB)
	HepG2												Huh7
Figure3C	Group		0	5	10	Group		Control	NaB	NaB+E235			Group		0	10	20	Group		Control	NaB	NaB+E235
	MDA(%)		93.1975	122.974	130.708	MDA(%)		87.9773	126.876	114.243			MDA(%)		119.189	137.886	184.517	MDA(%)		114.088	181.199	152.927
			112.48	127.818	144.839			106.18	140.593	99.0104					95.6757	177.281	205.019			104.42	201.333	108.903
			94.3227	122.974	137.774			105.843	133.734	106.627					85.1351	196.979	246.023			81.4917	241.599	152.927
	mean		100	124.588	137.774	mean		100	133.734	106.627			mean		100	170.715	211.853	mean		100	208.044	138.252
	Standard deviation		10.8225	2.79692	7.0653	Standard deviation		10.4133	6.8582	7.61621			Standard deviation		17.434	30.0891	31.3172	Standard deviation		16.7418	30.7541	25.4175
	Adjusted P Value(VS.0)			0.0226	0.0027	Adjusted P Value			0.0065(VS.Control)	0.018(VS.NaB)			Adjusted P Value(VS.0)			0.0423	0.0055	Adjusted P Value			0.0044(VS.Control)	0.0326(VS.NaB)
Figure3D	HepG2												Huh7
	Group		0	5	10	Group		Control	NaB	NaB+E235			Group		0	10	20	Group		Control	NaB	NaB+E235
	GSH(%)		106.024	76.6458	66.1092	GSH(%)		103.866	66.7923	92.1434			GSH(%)		103.825	67.0056	57.6242	GSH(%)		97.3863	53.4999	76.4284
			96.0215	84.5358	66.1092			94.0674	66.7923	96.7971					101.591	80.4067	64.2098			95.29	59.6141	79.4855
			97.9547	80.5907	75.8365			102.066	76.62	94.4702					94.5842	73.7061	60.917			107.324	56.557	77.957
	mean		100	80.5908	69.3517	mean		100	70.0682	94.4702			mean		100	73.7061	60.917	mean		100	56.557	77.957
	Standard deviation		5.30555	3.94501	5.61602	Standard deviation		5.21594	5.67405	2.32686			Standard deviation		4.82148	6.70056	3.29281	Standard deviation		6.42853	3.05714	1.52857
	Adjusted P Value(VS.0)			0.0076	0.0007	Adjusted P Value			0.0005(VS.Control)	0.0016(VS.NaB)			Adjusted P Value(VS.0)			0.0018	0.0002	Adjusted P Value			<0.0001(VS.Control)	0.0019(VS.NaB)
Figure3F	HepG2									Huh7
	Group		0	5	10	10+E235				Group		0	10	20	20+E235
	ROS Fold Change		0.776139	2.83244	13.1273	5.65952				ROS Fold Change		1.28571	1.67697	16.7805	3.22873
			1.34719	4.21582	17.2963	8.21984						1.09671	2.02969	18.9149	3.49839
			0.876676	2.96917	18.3713	5.91823						0.617576	1.74077	20.5738	3.99318
	mean		1	3.33914	16.265	6.5992				mean		1	1.81581	18.7564	3.57343
	Standard deviation		0.304844	0.762295	2.76992	1.40947				Standard deviation		0.344408	0.187957	1.90163	0.387708
	Adjusted P Value			0.347(VS.0)	<0.0001(VS.0)	0.0004(VS.10)				Adjusted P Value			0.7489(VS.0)	<0.0001(VS.0)	<0.0001(VS.10)

## Sheet: Figure4
Fugure4C	HepG2							Huh7
	Group		0	5	10	10+Fer-1		Group		0	10	20	20+Fer-1
	mtROS Fold Change		1.13151	3.49772	16.3308	9.12898		mtROS Fold Change		0.595291	7.93017	21.9225	12.2518
			0.924633	5.22104	15.8341	8.26353				1.33065	7.7901	22.1894	13.4091
			0.943854	4.35938	14.4416	8.69626				1.07406	8.70115	18.643	10.4091
	mean		1	4.35938	15.5355	8.69626		mean		1	8.14047	20.9183	12.0233
	Standard deviation		0.114298	0.861659	0.979367	0.432726		Standard deviation		0.373232	0.490584	1.97498	1.51299
	Adjusted P Value			0.0015(VS.0)	<0.0001(VS.0)	<0.0001(VS.10)		Adjusted P Value			0.0006(VS.0)	<0.0001(VS.0)	0.0001(VS.20)
Figure4E	HepG2							Huh7
	Group		0	5	10	10+Fer-1		Group		0	10	20	20+Fer-1
	mtJC-1 Fold Change(Green/Red)		0.910108	5.8308	8.14479	4.25581		mtJC-1 Fold Change(Green/Red)		1.0732	4.63742	9.13154	4.50206
			1.07238	4.24985	8.06372	5.27003				1.3339	5.27575	8.20575	4.30245
			1.01751	4.98081	8.64272	4.8349				0.592899	3.18363	7.79017	5.69127
	mean		1	5.02049	8.28374	4.78691		mean		1	4.3656	8.37582	4.83193
	Standard deviation		0.0825409	0.791217	0.313513	0.508809		Standard deviation		0.375886	1.07222	0.686664	0.750876
	Adjusted P Value			<0.0001(VS.0)	<0.0001(VS.0)	0.0001(VS.10)		Adjusted P Value			0.0029(VS.0)	<0.0001(VS.0)	0.0021(VS.20)
Figuer4G	HepG2
	Group		0	5	10	Group		Control	NaB	NaB+Fer-1
	Relative protein expression (Bax/Bcl-2)		1.02348	2.38941	3.68726	Relative protein expression (Bax/Bcl-2)		0.963384	3.06347	1.71257
			0.922853	1.94918	2.43679			1.04861	2.88926	1.39607
			1.05367	2.64197	3.66172			0.988005	2.81033	1.76037
	mean		1	2.32685	3.26192	mean		1	2.92102	1.62301
	Standard deviation		0.0684956	0.350609	0.714698	Standard deviation		0.0438614	0.129523	0.197979
	Adjusted P Value(VS.0)			0.0289	0.0023	Adjusted P Value			<0.0001(VS.Control)	<0.0001(VS.NaB)
	Huh7
	Group		0	10	20	Group		Control	NaB	NaB+Fer-1
	Relative protein expression (Bax/Bcl-2)		1.10509	2.36798	4.87624	Relative protein expression (Bax/Bcl-2)		1.18391	2.77284	1.56098
			0.975248	2.73721	5.29416			1.0348	2.2213	1.52833
			0.919661	2.59994	3.43455			0.781292	2.44223	1.35895
	mean		1	2.56838	4.53498	mean		1	2.47879	1.48275
	Standard deviation		0.0951602	0.186626	0.975641	Standard deviation		0.203553	0.277584	0.108452
	Adjusted P Value(VS.0)			0.0362	0.0007	Adjusted P Value			0.0003(VS.Control)	0.0027(VS.NaB)

## Sheet: Figure5
Figure5B	HepG2												Huh7
	NaB(mM)		0	5	10	Group		Control	NaB	NaB+Fer-1			NaB(mM)		0	10	20	Group		Control	NaB	NaB+Fer-1
	cl-cas9		0.5874	1.82719	2.81399	cl-cas9		1.02415	1.44454	1.17765			cl-cas9		1.08302	1.44132	1.40894	cl-cas9		0.75388	1.53868	1.16044
			1.2264	1.68594	2.23663			1.03624	1.48339	1.20597					0.860264	1.27675	1.41974			1.21227	1.73331	1.07153
			1.1862	1.68725	2.2902			0.939612	1.25725	0.963609					1.05671	1.42707	1.39488			1.03385	1.60807	1.27451
	mean		1	1.73346	2.44694	mean		1	1.39506	1.11574			mean		1	1.38171	1.40786	mean		1	1.62669	1.16883
	Standard deviation		0.357887	0.0811715	0.319	Standard deviation		0.0526462	0.12092	0.132511			Standard deviation		0.121728	0.0911824	0.012466	Standard deviation		0.231063	0.0986445	0.101749
	Adjusted P Value(VS.0)			0.0426	0.0018	Adjusted P Value			0.0099(VS.Control)	0.0442(VS.NaB)			Adjusted P Value(VS.0)			0.0044	0.0031	Adjusted P Value			0.0065(VS.Control)	0.0269(VS.NaB)
	NaB(mM)		0	5	10	Group		Control	NaB	NaB+Fer-1			NaB(mM)		0	10	20	Group		Control	NaB	NaB+Fer-1
	cl-cas3		1.04434	1.33691	1.46033	cl-cas3		1.01963	1.91894	1.45425			cl-cas3		0.983775	1.62117	1.29683	cl-cas3		0.994239	1.44744	0.951349
			1.00104	1.31907	1.3235			0.973788	1.74134	1.3565					1.0584	1.5948	1.46664			1.06801	1.46375	1.19075
			0.954615	1.29409	1.36241			1.00658	1.78264	1.532					0.957827	1.40778	1.47181			0.937751	1.38536	1.0067
	mean		1	1.31669	1.38208	mean		1	1.81431	1.44758			mean		1	1.54125	1.41176	mean		1	1.43218	1.0496
	Standard deviation		0.0448736	0.0215049	0.0705004	Standard deviation		0.0236186	0.0929405	0.0879397			Standard deviation		0.0522118	0.116339	0.0995667	Standard deviation		0.0653203	0.0413591	0.125332
	Adjusted P Value(VS.0)			0.0006	0.0002	Adjusted P Value			<0.0001(VS.Control)	0.0024(VS.NaB)			Adjusted P Value(VS.0)			0.001	0.004	Adjusted P Value			0.0019(VS.Control)	0.0036(VS.NaB)
	NaB(mM)		0	5	10	Group		Control	NaB	NaB+Fer-1			NaB(mM)		0	10	20	Group		Control	NaB	NaB+Fer-1
	cyt C		0.778485	1.82904	2.51692	cyt C		1.13177	1.42527	0.950085			cyt C		0.980435	0.969365	1.46445	cyt C		0.803858	1.48962	0.951976
			1.30881	2.43912	3.30681			0.90513	1.41121	0.806896					1.00779	0.593998	1.51035			1.17447	1.70373	1.18964
			0.912706	2.28124	3.6104			0.963098	1.40269	0.902475					1.01177	0.566574	1.4175			1.02167	1.57183	1.11138
	mean		1	2.18314	3.14471	mean		1	1.41306	0.886485			mean		1	0.709979	1.4641	mean		1	1.58839	1.08433
	Standard deviation		0.275728	0.316652	0.564474	Standard deviation		0.117741	0.0114035	0.0729214			Standard deviation		0.01706	0.225053	0.046423	Standard deviation		0.186253	0.108011	0.12112
	Adjusted P Value(VS.0)			0.0274	0.0016	Adjusted P Value			0.0018(VS.Control)	0.0005(VS.NaB)			Adjusted P Value(VS.0)			0.0823	0.0124	Adjusted P Value			0.0056(VS.Control)	0.0117(VS.NaB)
Figure5D	HepG2								Huh7
	Group		0	5	10	10+Fer-1			Group		0	10	20	20+Fer-1
	Apoptosis Fold Change(AnnexinV PE)		0.970484	5.36246	27.8146	12.4711			Apoptosis Fold Change(AnnexinV PE)		0.979716	4.18661	46.3205	13.7343
			1.17592	3.50649	32.8123	19.3707					1.01623	4.21704	43.1379	27.5416
			0.853601	3.64463	24.2161	11.0437					1.00406	7.37525	33.4077	12.0365
	mean		1	4.17119	28.281	14.2952			mean		1	5.25964	40.9554	17.7708
	Standard deviation		0.163172	1.03397	4.31704	4.45313			Standard deviation		0.0185905	1.83224	6.72738	8.50423
	Adjusted P Value			0.624(VS.0)	<0.0001(VS.0)	0.0027(VS.10)			Adjusted P Value			0.7807(VS.0)	<0.0001(VS.0)	0.0038(VS.20)
Firure5F	HepG2								Huh7
	Group		0	5	10	10+Fer-1			Group		0	10	20	20+Fer-1
	TUNEL Fluorescence Ratio (Fold Change)		0.969122	4.52976	9.99267	8.61855			TUNEL Fluorescence Ratio (Fold Change)		0.848314	3.21637	6.56097	3.62075
			1.31851	3.26363	10.1883	6.46084					1.00644	4.20356	7.50591	3.84647
			0.712364	3.50062	9.75764	6.54231					1.14525	3.04568	6.37651	4.54317
	mean		1	3.76467	9.97954	7.20723			mean		1	3.48854	6.81446	4.00346
	Standard deviation		0.304252	0.673102	0.215628	1.22292			Standard deviation		0.148571	0.625084	0.605872	0.480835
	Adjusted P Value			0.0068(VS.0)	<0.0001(VS.0)	0.0067(VS.10)			Adjusted P Value			0.0014(VS.0)	<0.0001(VS.0)	0.0006(VS.20)

## Sheet: Figure6
Figure6B	Group		Control	NaB	NaB+Fer-1
	Relative Volume of Tumor		0.73	0.13	0.42
			1.35	0.22	0.68
			0.69	0.13	0.4
			1.16	0.09	0.37
			1.07	0.25	0.94
	mean		1	0.164	0.562
	Standard deviation		0.283725	0.0676757	0.24499
	Adjusted P Value			0.0002(VS.Control)	0.0355(VS.NaB)
Figure6E	Group		Control	NaB	NaB+Fer-1
	Relative Fe Content		1.80262	8.54853	4.65213
			0.428571	8.241	4.30207
			0.768811	7.19411	4.75354
	mean		1	7.99455	4.56925
	Standard deviation		0.715602	0.710047	0.236872
	Adjusted P Value			<0.0001(VS.Control)	0.001(VS.NaB)
Figure6G	Group		Control	NaB	NaB+Fer-1
	cyt C		1.12575	7.57232	2.62214
			1.28184	6.00663	4.02752
			0.592407	6.47851	3.36521
	mean		1	6.68582	3.33829
	Standard deviation		0.36151	0.803168	0.703079
	Adjusted P Value			<0.0001(VS.Control)	0.0018(VS.NaB)
	Group		Control	NaB	NaB+Fer-1
	cl-cas9		0.976399	9.03759	4.79458
			1.19843	6.11276	2.09178
			0.825175	5.62063	3.18269
	mean		1	6.92366	3.35635
	Standard deviation		0.187742	1.84718	1.35974
	Adjusted P Value			0.0038(VS.Control)	0.0382(VS.NaB)
	Group		Control	NaB	NaB+Fer-1
	cl-cas3		1.03995	3.41241	2.87792
			0.840447	3.70571	2.30174
			1.1196	3.85757	1.83499
	mean		1	3.65856	2.33821
	Standard deviation		0.143802	0.226294	0.52242
	Adjusted P Value			0.0002(VS.Control)	0.0074(VS.NaB)

## Sheet: FigureS1
FigureS1A	Days	Control					NaB					NaB+Fer-1
	0	19.2	19.2	19.3	18.4	19.8	18.7	18.7	18.6	20.2	19	19.5	20.1	17.8	17.6	20.1
	3	19	18.7	19.5	17.7	17.8	18.4	17.5	19.1	18.4	18.3	17.3	18.1	18.4	17.2	18.3
	6	18.1	19.4	19.3	20.8	20.5	19.2	18	18.2	20	19.6	18.5	17.8	17.6	19.1	18.1
	9	18.1	18.6	20.9	20.1	20.6	20.6	18	18.5	20.9	19.7	19.5	20.9	18.3	20	17.6
	12	18.5	18	20.4	19.1	19.6	17.9	18.5	18.2	18.6	20.9	19.3	18.9	18.1	19.4	18.7
	15	19.7	19.8	18.9	19.9	18.2	17.7	19.7	19.7	20.5	17.8	20.4	20.1	18.8	18.8	18.5
FigureS1B	Group		Control	NaB	NaB+Fer-1
	Weight(g) after 2 weeks		19.7	17.7	20.4
			19.8	19.7	20.1
			18.9	19.7	18.8
			19.9	20.5	18.8
			18.2	17.8	18.5
	mean		19.3	19.08	19.32
	Standard deviation		0.731437	1.25778	0.864292
	Adjusted P Value		0.9994(VS.NaB+Fer-1)	0.9329(VS.Control)	0.9208(VS.NaB)
FigureS1D	Group		Control	NaB	NaB+Fer-1
	SLC7A11		0.995043	0.45301	0.71391
			0.953667	0.507638	0.824178
			1.05129	0.515933	0.735053
	mean		1	0.492194	0.757714
	Standard deviation		0.0489999	0.0341866	0.0585225
	Adjusted P Value			<0.0001(VS.Control)	0.0013(VS.NaB)
	Group		Control	NaB	NaB+Fer-1
	cl-cas9		1.03159	0.413492	0.682567
			1.01183	0.541937	0.720771
			0.956581	0.4307	0.736744
	mean		1	0.462043	0.713361
	Standard deviation		0.0388784	0.0697231	0.0278383
	Adjusted P Value			<0.0001(VS.Control)	0.0018(VS.NaB)
